# Supplementary material for: The Healing Power of Clean Rivers: In Silico Evaluation of the Antipsoriatic Potential of Apiin and Hyperoside Plant Metabolites Contained in River Waters
Source: Int J Environ Res Public Health. 2022 Feb 22;19(5):2502. doi: 10.3390/ijerph19052502 (PMC8909116; doi:10.3390/ijerph19052502)
Supplement: Supplementary file 1 [file ijerph-19-02502-s001.zip]

Archive with 1 entries (1 files):
- ijerph-1541291-supplementary.pdf
